# Supplementary material for: Significant association and synergistic adverse prognostic effect of podocalyxin-like protein and epidermal growth factor receptor expression in colorectal cancer
Source: J Transl Med. 2016 May 10;14:128. doi: 10.1186/s12967-016-0882-0 (PMC4862047; doi:10.1186/s12967-016-0882-0)
Supplement: Supplementary file 1 — 10.1186/s12967-016-0882-0 Patient and tumour characteristics in the three cohorts. [file 12967_2016_882_MOESM1_ESM.xlsx]

## Sheet: Blad1
		Cohort 1	Cohort 2	Cohort 3
n (%)		557 (100.0)	270 (100.0)	320 (100.0)
Age
Mean, median		70.5, 71.3	72.2, 73.4	71.2, 73.0
Range		49.8-85.6	37.6-93.3	36.0-94.0
Sex
Female		293 (52.6)	137 (50.7)	158 (49.4)
Male		264 (47.4)	133 (49.3)	162 (50.6)
Location
Colon		335 (60.1)	217 (80.4)	212 (66.3)
Rectum		207 (37.2)	52 (19.3)	108 (33.8)
Multiple		13 (2.3)
Missing		2 (0.4)	1 (0.4)
T-stage
T1		48 (8.6)	21 (7.8)	12 (3.8)
T2		64 (11.5)	68 (25.2)	42 (13.1)
T3		338 (60.7)	144 (53.3)	210 (65.6)
T4		82 (14.7)	32 (11.9)	56 (17.5)
Missing		25 (4.5)	5 (1.9)
N-stage
N0		296 (53.1)	170 (63.0)	185 (57.8)
N1		125 (22.4)	64 (23.7)	66 (20.6)
N2		86 (15.4)	30 (11.1)	68 (21.3)
Missing		50 (9.0)	6 (2.2)	1 (0.3)
M-stage
M0		453 (81.3)	229 (84.8)	280 (87.5)
M1		96 (17.2)	38 (14.1)	40 (12.5)
Missing		8 (1.4)	3 (1.1)
Diff. grade
High		35 (6.3)	21 (7.8)	9 (2.8)
Intermediate		389 (69.8)	180 (66.7)	242 (75.6)
Low		122 (21.9)	69 (25.6)	69 (21.6)
Missing		11 (2.0)
Vasc. invasion
No		156 (28.0)	139 (51.5)	279 (87.2)
Yes		165 (29.6)	123 (45.6)	41 (12.8)
Missing		236 (42.4)	8 (3.0)
Neural invasion
No		106 (19.0)	N/A	312 (97.5)
Yes		24 (4.3)	N/A	8 (2.5)
Missing		379 (68.0)
Adj. treatment
No		313 (56.2)	N/A	215 (67.2)
Yes		89 (16.0)	N/A	105 (32.8)
Missing		155 (27.8)
KRAS status
Wild-type		334 (60.0)	N/A	132 (41.3)
Mutated		91 (34.3)	N/A	75 (23.4)
Missing		32 (5.7)		113 (35.3)
BRAF status
Wild-type		446 (85.1)	N/A	182 (59.6)
Mutated		78 (14.0)	N/A	36 (11.3)
Missing		33 (5.9)		102 (31.9)
MSI status
MSS		438 (78.6)	N/A	268 (83.8)
MSI		77 (13.8)	N/A	48 (15.0)
Missing		42 (7.5)		4 (1.3)
Follow-up time
Mean, median		10.4, 10.0	17.0, 17.4	7.87, 7.95
Range		5.0-21.7	16.7-18.5	4.18-9.67
