# Supplementary material for: Significant association and synergistic adverse prognostic effect of podocalyxin-like protein and epidermal growth factor receptor expression in colorectal cancer
Source: J Transl Med. 2016 May 10;14:128. doi: 10.1186/s12967-016-0882-0 (PMC4862047; doi:10.1186/s12967-016-0882-0)
Supplement: Supplementary file 2 — 10.1186/s12967-016-0882-0 Comparison of EGFR protein expression in CRC assessed by two different antibodies in cohort 1. [file 12967_2016_882_MOESM2_ESM.xlsx]

## Sheet: Blad1
	EGFR Zymed
n (%)	0	1	2	3	p-value
	354 (66.4)	65 (12.2)	78 (14.6)	36 (6.8)
EGFR Ventana
0	336 (95.5)	31 (47.7)	6 (7.8)	0 (0.0)	<0.001
1	14 (4.0)	30 (46.2)	6 (7.8)	1 (3.0)
2	2 (0.6)	4 (6.2)	54 (70.0)	11 (33.3)
3	0 (0.0)	0 (0.0)	11 (14.3)	21 (63.6)
missing	2	0	1	3
